# Supplementary material for: Enhancing dementia and cognitive decline detection with large language models and speech representation learning
Source: Front Neuroinform. 2025 Dec 5;19:1679664. doi: 10.3389/fninf.2025.1679664 (PMC12714990; doi:10.3389/fninf.2025.1679664)
Supplement: Supplementary file 1 [file Data_Sheet_1.zip]

Archive with 1 entries (1 files):
- Supplementary.TEX
