# Supplementary material for: Enhancing dementia and cognitive decline detection with large language models and speech representation learning
Source: Front Neuroinform. 2025 Dec 5;19:1679664. doi: 10.3389/fninf.2025.1679664 (PMC12714990; doi:10.3389/fninf.2025.1679664)
Supplement: Supplementary file 1 [file Data_Sheet_1.zip › Supplementary.TEX]

% !TeX root = frontiers.tex

%%%%%%%%%%%%%%%%%%%%%%%%%%%%%%%%%%%%%%%%%%%%%%%%%%%%%%%%%%%%%%%%%%%%%%%%%%%%%%%%%%%%%%%%%%%%%%%%%%%%%%%%%%%%%%%%%%%%%%%%%%%%%%%%%%%%%%%%%%%%%%%%%%%%%%%%%%%
% This is just an example/guide for you to refer to when submitting manuscripts to Frontiers, it is not mandatory to use Frontiers .cls files nor frontiers.tex  %
% This will only generate the Manuscript, the final article will be typeset by Frontiers after acceptance.
% When submitting your files, remember to upload this *tex file, the pdf generated with it, the *bib file (if bibliography is not within the *tex) and all the figures.
%%%%%%%%%%%%%%%%%%%%%%%%%%%%%%%%%%%%%%%%%%%%%%%%%%%%%%%%%%%%%%%%%%%%%%%%%%%%%%%%%%%%%%%%%%%%%%%%%%%%%%%%%%%%%%%%%%%%%%%%%%%%%%%%%%%%%%%%%%%%%%%%%%%%%%%%%%%

%%% Version 3.4 Generated 2018/06/15 %%%
%%% You will need to have the following packages installed: datetime, fmtcount, etoolbox, fcprefix, which are normally inlcuded in WinEdt. %%%
%%% In http://www.ctan.org/ you can find the packages and how to install them, if necessary. %%%
%%%  NB logo1.jpg is required in the path in order to correctly compile front page header %%%

\documentclass[utf8]{frontiersSCNS} % for Science, Engineering and Humanities and Social Sciences articles
%\documentclass[utf8]{frontiersHLTH} % for Health articles
%\documentclass[utf8]{frontiersFPHY} % for Physics and Applied Mathematics and Statistics articles

%\setcitestyle{square} % for Physics and Applied Mathematics and Statistics articles
\usepackage[utf8]{inputenc}
\usepackage{url}
\usepackage{url,hyperref,lineno,booktabs}
\usepackage{natbib}
\usepackage[protrusion=false,expansion=true]{microtype}
\microtypesetup{disable=footnote}
\DisableLigatures{encoding = *, family = * }
\microtypecontext{spacing=nonfrench}
\microtypecontext{protrusion=footnote:!}
\usepackage[caption=false]{subfig}
\usepackage[onehalfspacing]{setspace}
\usepackage{tikz}
\usetikzlibrary{shapes.geometric, arrows.meta, positioning}
\usepackage{makecell}
\usepackage{array}

\begin{document}

\section*{Supplementary Material}

\begin{table}[ht]
\centering
\caption{Stratified regression results (RMSE, MAE, $R^2$) by gender and age group.}
\begin{tabular}{lcccc}
\toprule
Group & Model 1 & Model 2 & Model 3 & n \\
\midrule
Female & RMSE=2.00, MAE=1.82, $R^2$=0.572 & 5.35, 4.64, -2.061 & 3.33, 2.36, -0.186 & 11 \\
Male   & 1.18, 1.00, 0.146 & 3.52, 2.80, -6.561 & 1.45, 1.10, -0.280 & 10 \\
$\leq$70 yrs & 1.58, 1.36, -0.153 & 4.81, 4.14, -9.673 & 1.60, 1.29, -0.186 & 14 \\
$>$70 yrs    & 1.81, 1.57, 0.601 & 4.05, 3.00, -0.993 & 3.91, 2.71, -0.854 & 7 \\
\bottomrule
\end{tabular}
\label{tab:demographic}
\end{table}

\begin{table}[ht]
\centering
\caption{Agreement and correlation analysis between regression models.}
\begin{tabular}{lc}
\toprule
Metric & Value \\
\midrule
All-model agreement rate & 25.0\% \\
Corr(Model1, Model2) & -0.140 \\
Corr(Model1, Model3) & -0.180 \\
Corr(Model2, Model3) & -0.065 \\
\bottomrule
\end{tabular}
\label{tab:agreement}
\end{table}

\begin{figure}[ht]
\centering
\includegraphics[width=0.45\linewidth]{figs/LightGBM_RModel3.png}
\caption{SHAP feature importance analysis of our best LightGBM regression model. The plot shows the relative contribution of the top-ranked features, each contributing only a small proportion (1–3\%) of the variance explained. 
Notably, \textit{SFT Semantic Clustering and Switching}, \textit{PFT Total Valid Words}, and \textit{CTD Awareness of Key Details} emerged as the most influential predictors, while a range of additional fluency- and error-related variables (e.g., intrusion errors, phonemic fluency) contributed at the 1–2\% level. The modest individual contributions suggest that even low-weighted LLM- and HuBERT-derived signals provide complementary value when integrated into the multimodal framework.}
\label{fig:supp_shap}
\end{figure}

\begin{figure}[htbp]
    \centering
    \includegraphics[width=\textwidth]{figs/LSTM_CModel2_HuBERT_PCA.png}
    \caption{Principal Component Analysis of HuBERT-derived speech embeddings for our best LSTM-based classification model 2. 
    Left: Projection of embeddings onto the first two principal components (PC1 and PC2), showing trends in clustering among cognitive states—Healthy Controls (HC), Mild Cognitive Impairment (MCI), and Dementia. While there is some overlap, the projection suggests subtle differences in speech embeddings across groups. 
    Right: Cumulative explained variance curve showing that the first 20 components capture approximately 82\% of the total variance. 
    These results highlight the discriminative capacity of HuBERT representations in encoding abstract speech features such as phonetic content, prosodic dynamics, and temporal structure. 
    The observed separability supports the utility of self-supervised speech models in uncovering clinically relevant biomarkers for cognitive decline.}
    \label{fig:supp_cmod2hubert}
\end{figure}

\begin{figure}[htbp]
    \centering
    \includegraphics[width=\textwidth]{figs/LSTM_CModel2_LLM.png}
    \caption{Feature importance scores for linguistic attributes extracted via LLM for our best LSTM-based classification model 2. 
    GrammarSyntax (5.41\%) and ContentAccuracy (2.70\%) exhibited positive contributions, suggesting that preserved grammatical structure and accurate content are protective against dementia classification. 
    In contrast, AwarenessOfKeyDetails (-2.70\%) showed a negative importance score, indicating that diminished awareness is associated with cognitive decline. 
    These findings highlight the complementary role of linguistic analysis in the multimodal framework, which integrates acoustic, linguistic, and cognitive assessment features for robust dementia detection.}
    \label{fig:supp_cmod2llm}
\end{figure}

\begin{figure}[ht]
\centering
\includegraphics[width=1\linewidth]{figs/Post-hoc_Classification.png}
\caption{Confusion matrices for classification models in post-hoc validation.}
\label{fig:supp_classconfmatrix}
\end{figure}

\begin{table}[ht]
\centering
\caption{Classification models configurations and hyperparameter. Speech representation, transformer-based features (HuBERT) were used as frozen embeddings without fine-tuning.}
\label{tab:supp_hyperparams}
\begin{tabular}{l l l}
\hline
\textbf{Model} & \textbf{Features} & \textbf{Main Hyperparameters} \\
\hline
Gradient Boosted Trees (GBT) & HuBERT + LLM & 
\begin{tabular}[c]{@{}l@{}} 
300 estimators; \\ 
max depth = 6; \\ 
learning rate = 0.1; \\ 
subsample = 0.8
\end{tabular} \\
\hline
Random Forest (RF) & eGeMAPS & 
\begin{tabular}[c]{@{}l@{}} 
200 estimators; \\ 
max depth = 12; \\ 
bootstrap = True; \\ 
criterion = Gini
\end{tabular} \\
\hline
LightGBM & HuBERT + LLM & 
\begin{tabular}[c]{@{}l@{}} 
500 boosting rounds; \\ 
max depth = 7; \\ 
learning rate = 0.05; \\ 
feature fraction = 0.9; \\ 
early stopping = 50 rounds
\end{tabular} \\
\hline
\end{tabular}
\end{table}

\end{document}
